# Supplementary material for: Waterborne Lead Exposure Induces Hepatic Oxidative Stress and Transcriptomic Responses in Pufferfish (Takifugu obscurus)
Source: Antioxidants (Basel). 2026 Jun 30;15(7):827. doi: 10.3390/antiox15070827 (PMC13404945; doi:10.3390/antiox15070827)
Supplement: Supplementary file 1 [file antioxidants-15-00827-s001.zip]

Archive with 1 entries (1 files):
- antioxidants-4349502-supplementary.pdf
